# Supplementary material for: lncRNA-HEIM Facilitated Liver Fibrosis by Up-Regulating TGF-β Expression in Long-Term Outcome of Chronic Hepatitis B
Source: Front Immunol. 2021 Jun 8;12:666370. doi: 10.3389/fimmu.2021.666370 (PMC8217658; doi:10.3389/fimmu.2021.666370)
Supplement: Supplementary file 2 [file Table_1.xlsx]

## Sheet: Table S1
Table S1. Patiants information involved in this study.
	Asymptomatic Carrier (ASC)	Chronic Hepatitis B (CHB)
Gender (M / F)	6 / 12	11/ 1
Age （Median, Range）	39.5 (26-62)	48 (35-64)
ALT (Median, Range)	21.5 (8-30)	23.5 (15-35)
AST (Median, Range)	20 (14-33)	22 (16-30)
Total Bilirubin (μmol/L, Median, Range)	10.7 (5-19)	11 (8-16)
Direct Bilirubin (μmol/L, Median, Range)	4 (2-7)	3 (3-8)
Indirect Bilirubin (μmol/L, Median, Range)	6.75 (3-12)	7 (3-12)
HBV DNA (IU/mL, Median, Range)	N.D.	25.5 (<20 - 118)
HBsAg (+, -, N.D.)	18, 0, 0	12, 0, 0
HBsAb (+, -, N.D.)	0, 5, 13	0, 12, 0
HBeAg (+, -, N.D.)	0, 5, 13	8, 4, 0
HBeAb (+, -, N.D.)	0, 5, 13	2, 10, 0
HBcAb (+, -, N.D.)	5, 0, 13	12, 0, 0

## Sheet: Table S2
Table S2. Oligo sequences used for real-time PCR or RNAi assays.
Gene/Transcript	LEFT	RIGHT
GAPDH	CGGATTTGGTCGTATTGGG	CTGGAAGATGGTGATGGGATT
U6	CTCGCTTCGGCAGCACA	AACGCTTCACGAATTTGCGT
Collagen I	GATTCCCTGGACCTAAAGGTGC	AGCCTCTCCATCTTTGCCAGCA
α-SMA	AAAAGACAGCTACGTGGGTGA	GCCATGTTCTATCGGGTACTTC
Smad4	CATCCTGCTCCTGAGTATTGGT	AAGGCACCTGACCCAAACAT
ZFYVE16	TTATCTGGCTTAGGTGGGACATC	TGCAGCATTTAGGGACTTGGTA
CREBBP	GCTCAGTGCCAGGGATGG	CCCTGTGACACGCCTGTTT
THBS1	TAGTCGTCTCTGCAACAACCC	GACAGGCATCCATCAATTGGAC
TGF-β1	TGGAGAGAGGACTGCGGAT	CTTCAACAGTGCCCAAGGTG
ENST00000519726 (lncRNA-HEIM)	AAATGAGGCTTCTCCCCAGG	AAGAGGAAGTGTCGTGTCGG

## Sheet: Table S3
Table S3. siRNA Sequences for Loss-of-Fucntion RNAi Assays.
Target transcript	sense	antisense
silncRNA-HEIM-1	5’- CUGUGCCUGCAUGAGACAATT-3	5’-UUGUCUCAUGCAGGCACAGTT-3’
silncRNA-HEIM-2	5’-GCUCUCGCUCAUGUUUCUATT-3’	5’-UAGAAACAUGAG -CGAGAGCTT-3’
silncRNA-HEIM-3	5’-CCAUCUUCAUCAUUGCAUUTT-3‘	5’-AAUGCAAUGAUGAAGAUGGTT-3’

## Sheet: Table S4
Table S4. KEGG anotation of de-regulated mRNAs between CHB and ASC.
Category	Term	Count	%	PValue	Genes
KEGG_PATHWAY_UP_REG	hsa01130:Biosynthesis of antibiotics	14	2.36486	0.00973525	NM_003129, NM_001918, NM_005443, NM_005084, NM_002080, NM_005504, NM_016297, NM_006745, NM_005857, NM_000016, NM_013330, NM_001931, NM_001025389, NM_000819
KEGG_PATHWAY_UP_REG	hsa05164:Influenza A	12	2.02703	0.013653	NM_016123, NM_000575, NM_000600, NM_080657, NM_007315, NM_000584, NM_002759, NM_021133, NM_002462, NM_001242617, NM_002264, NM_003400
KEGG_PATHWAY_UP_REG	hsa05323:Rheumatoid arthritis	8	1.35135	0.01484	NM_000575, NM_000600, NM_001912, NM_000584, NM_005191, NM_002994, NM_001695, NM_002993
KEGG_PATHWAY_UP_REG	hsa04120:Ubiquitin mediated proteolysis	10	1.68919	0.0196989	NM_022079, NM_005983, NM_014885, NM_001144967, NM_001165, NM_018299, NM_012176, NM_001166, NM_003922, NM_003478
KEGG_PATHWAY_UP_REG	hsa05133:Pertussis	7	1.18243	0.0228494	NM_016123, NM_000575, NM_000600, NM_000064, NM_000584, NM_002994, NM_002993
KEGG_PATHWAY_UP_REG	hsa04350:TGF-beta signaling pathway	7	1.18243	0.0371859	NM_002895, NM_002167, NM_001204, NM_001284237, NM_005450, NM_005359, NM_003246
KEGG_PATHWAY_UP_REG	hsa03008:Ribosome biogenesis in eukaryotes	7	1.18243	0.0430081	NM_018428, NM_015523, NM_024580, NM_001242617, NM_003400, NM_006638, NM_018072
KEGG_PATHWAY_UP_REG	hsa00604:Glycosphingolipid biosynthesis - ganglio series	3	0.506757	0.0707259	NM_003034, NM_003896, NM_003782
KEGG_PATHWAY_UP_REG	hsa04110:Cell cycle	8	1.35135	0.0734321	NM_005915, NM_000321, NM_005983, NM_002895, NM_014885, NM_003390, NM_002388, NM_005359
KEGG_PATHWAY_UP_REG	hsa03018:RNA degradation	6	1.01351	0.0764523	NM_001190848, NM_001303241, NM_016042, NM_152640, NM_033109, NM_181503
KEGG_PATHWAY_DOWN_REG	hsa04611:Platelet activation	10	2.58398	0.00330905	NM_016363, NM_004573, NM_000552, NM_153819, NM_003761, NM_003177, NM_001166254, NM_053025, NM_000419, NM_002558
KEGG_PATHWAY_DOWN_REG	hsa04710:Circadian rhythm	4	1.03359	0.035031	NM_002616, NM_003670, NM_001893, NM_021724
KEGG_PATHWAY_DOWN_REG	hsa04145:Phagosome	8	2.06718	0.0617153	NM_006000, NM_000631, NM_197947, NM_000101, NM_000072, NM_201563, NM_001733, NM_001303238
KEGG_PATHWAY_DOWN_REG	hsa04650:Natural killer cell mediated cytotoxicity	7	1.80879	0.0659934	NM_147130, NM_000873, NM_025217, NM_003332, NM_003177, NM_001079, NM_001303238
